# Supplementary material for: Genome-Wide Identification and Characterisation of Cytokinin-O-Glucosyltransferase (CGT) Genes of Rice Specific to Potential Pathogens
Source: Plants (Basel). 2022 Mar 29;11(7):917. doi: 10.3390/plants11070917 (PMC9002877; doi:10.3390/plants11070917)
Supplement: Supplementary file 1 [file plants-11-00917-s001.zip]

Archive with 1 entries (1 files):
- plants-1608411-supplementary.pdf
